# Supplementary material for: Intramolecular chaperone-mediated secretion of an Rhs effector toxin by a type VI secretion system
Source: Nat Commun. 2020 Apr 20;11:1865. doi: 10.1038/s41467-020-15774-z (PMC7170923; doi:10.1038/s41467-020-15774-z)
Supplement: Supplementary file 6 — Supplementary Data 3 [file 41467_2020_15774_MOESM6_ESM.zip]

Archive with 1 entries (1 files):
- 228713_2_data_set_4503147_q7ndn1.txt
