# Supplementary material for: Intramolecular chaperone-mediated secretion of an Rhs effector toxin by a type VI secretion system
Source: Nat Commun. 2020 Apr 20;11:1865. doi: 10.1038/s41467-020-15774-z (PMC7170923; doi:10.1038/s41467-020-15774-z)
Supplement: Supplementary file 7 — Supplementary Data 4 [file 41467_2020_15774_MOESM7_ESM.xlsx]

## Sheet: Sheet1
Plasmid	Description	Reference
pDS132	Suicidal conjugation vector for all chromosomal allelic changes	1
pDS132-tseI	Suicidal vector to construct in-frame deletion mutant of tseI	This study
pDS132-tseIctsiI	Suicidal vector to construct chromosomal deletion of toxin-coding sequence of tseI and tsiI	This study
pDS132-tseIH1497A	Suicidal vector to construct chromosomal tseIH1497A	This study
pDS132-tseIHFH-AAA	Suicidal vector to construct chromosomal tseIHFH-AAA	This study
pDS132-tseID1407A	Suicidal vector to construct chromosomal tseID1407A	This study
pDS132-tseID1429A	Suicidal vector to construct chromosomal tseID1429A	This study
pDS132-tseIE428A	Suicidal vector to construct chromosomal tseIE428A	This study
pDS132-tseIE429A	Suicidal vector to construct chromosomal tseIE429A	This study
pDS132-tseI△RL40	Suicidal vector to in-frame deletion mutant of tseI△RL40	This study
pDS132-tecI	Suicidal vector to construct in-frame deletion mutant of tecI	This study
pDS132-vgrG1	Suicidal vector to construct in-frame deletion mutant of vgrG1	This study
pBAD18	Arabinose inducible expression vector, chloramphenicol resistance	2
pBAD24kan	Arabinose inducible expression vector, kanamycin resistance	Lab stock
pBAD18-TsiI	Arabinose inducible expression of TseI immunity TsiI	This study
pCH363-TsiI	IPTG inducible expression of TsiI for bacterial two-hybrid analysis	This study
pCH363-TseIH1497A	IPTG inducible expression of non-toxic TseI for bacterial two-hybrid analysis	This study
pCH363-VasH	IPTG inducible expression of VasH for bacterial two-hybrid analysis	This study
pKNT25-TsiI	IPTG inducible expression of TsiI for bacterial two-hybrid analysis	This study
pKNT25-TseIH1497A	IPTG inducible expression of non-toxic TseI for bacterial two-hybrid analysis	This study
pKNT25-VasH	IPTG inducible expression of VasH for bacterial two-hybrid analysis	This study
pBAD24-His-TseI-3V5	Arabinose inducible expression of TseI with an N-terminal 6×His tag and a C-terminal 3V5 tag	This study
pBAD24-His-TseIH1497A-3V5	Arabinose inducible expression of TseIH1497A with an N-terminal 6×His tag and a C-terminal 3V5 tag	This study
pBAD24-His-TseIHFH-AAA-3V5	Arabinose inducible expression of TseIHFH-AAA with an N-terminal 6×His tag and a C-terminal 3V5 tag	This study
pET22b-TseIHFH-AAA -His	IPTG inducible expression of TseIHFH-AAA with a C-terminal 6×His tag	This study
pET22b-TseID1407A H1497A-His	IPTG inducible expression of TseID1407A H1497A with a C-terminal 6×His tag	This study
pET22b-TseID1429A H1497A-His	IPTG inducible expression of TseID1429A H1497A with a C-terminal 6×His tag	This study
pET22b-TseI△RL40 HFH-AAA -His	IPTG inducible expression of TseI△RL40 HFH-AAA with a C-terminal 6×His tag	This study
pETDuet1-His-TseI-TsiI	Co-expression of TseI and TsiI with an N-terminal 6×His tag to TseI	This study
pETDuet1-His-TseIH1497A-TsiI	Co-expression of TseIH1497A and TseI with an N-terminal 6×His tag to TseIH1497A	This study
pETDuet1-His-TseIHFH-AAA-TsiI	Co-expression of TseIHFH-AAA and TsiI with an N-terminal 6×His tag to TseIHFH-AAA	This study
pET28a-His-sfGFP	IPTG inducible expression of sfGFP with an N-terminal 6×His tag	This study
pCH363-TseID1407A D1429A H1497A	IPTG inducible expression of non-toxic TseID1407A D1429A H1497A for bacterial two hybrid analysis	This study
pCH363-TseIRL40 H1497A	IPTG inducible expression of non-toxic TseIRL40 H1497A for bacterial two hybrid analysis	This study
pKNT25-TseID1407A D1429A H1497A	IPTG inducible expression of non-toxic TseID1407A D1429A H1497A for bacterial two hybrid analysis	This study
pKNT25-TseI△RL40 H1497A	IPTG inducible expression of non-toxic TseIRL40 H1497A for bacterial two hybrid analysis	This study
pBAD24-TseI-3V5	Arabinose inducible expression of TseI with a C-terminal 3V5 tag	This study
pBAD24-TseIMC-3V5	Arabinose inducible expression of TseIMC with a C-terminal 3V5 tag	This study
pBAD24-TseIC-3V5	Arabinose inducible expression of TseIC with a C-terminal 3V5 tag	This study
pBAD24-TseIHFH-AAA-3V5	Arabinose inducible expression of TseIHFH-AAA with a C-terminal 3V5 tag	This study
pBAD24-TseIN-3V5	Arabinose inducible expression of TseIN with a C-terminal 3V5 tag	This study
pBAD18-3V5-TseIM	Arabinose inducible expression of TseIM with an N-terminal 3V5 tag	This study
pET22b-TseIC HFH-AAA-3V5	IPTG inducible expression of TseIC HFH-AAA with a C-terminal 3V5 tag	This study
pETDuet1-His-VgrG1	IPTG inducible expression of VgrG1 with an N-terminal 6×His tag	This study
pBAD18-TecI-His	Arabinose inducible expression of TecI with a C-terminal 6×His tag	This study
pBAD18-TecI-3V5	Arabinose inducible expression of TecI with a C-terminal 3V5 tag	This study
pBAD24-TseID1407A-3V5	Arabinose inducible expression of TseID1407A with a C-terminal 3V5 tag	This study
pBAD24-TseID1429A-3V5	Arabinose inducible expression of TseID1429A with a C-terminal 3V5 tag	This study
pBAD24-TseIE429A-3V5	Arabinose inducible expression of TseIE429A with a C-terminal 3V5 tag	This study
pBAD24-TseID435A-3V5	Arabinose inducible expression of TseID435A with a C-terminal 3V5 tag	This study
pBAD24-TseIE429A D1407A-3V5	Arabinose inducible expression of TseIE429A D1407A with a C-terminal 3V5 tag	This study
pBAD24-TseID435A D1407A -3V5	Arabinose inducible expression of TseID435A D1407A with a C-terminal 3V5 tag	This study
pET22b-FLAG-TseIHFH-AAA-3V5	IPTG inducible expression of TseIHFH-AAA with an N-terminal FLAG tag and a C-terminal 3V5 tag	This study
pET22b-FLAG-TseIE428A HFH-AAA-3V5	IPTG inducible expression of TseIE428A HFH-AAA with an N-terminal FLAG tag and a C-terminal 3V5 tag	This study
pET22b-FLAG-TseIE429A HFH-AAA-3V5	IPTG inducible expression of TseIE429A HFH-AAA with an N-terminal FLAG tag and a C-terminal 3V5 tag	This study
pET22b-FLAG-TseID1407A HFH-AAA-3V5	IPTG inducible expression of TseID1407A HFH-AAA with an N-terminal FLAG tag and a C-terminal 3V5 tag	This study
pET22b-FLAG-TseIE428A D1407A HFH-AAA-3V5	IPTG inducible expression of TseIE428A D1407A HFH-AAA with an N-terminal FLAG and a C-terminal 3V5 tag	This study
pET22b-FLAG-TseIE429A D1407A HFH-AAA-3V5	IPTG inducible expression of TseIE429A D1407A HFH-AAA with an N-terminal FLAG and a C-terminal 3V5 tag	This study
pPSV37-Tat-PA2684-FLAG	IPTG inducible expression of PA2684 with an N-terminal Tat signal and a C-terminal FLAG tag	This study
pPSV37-PA2684-FLAG	IPTG inducible expression of PA2684 with a C-terminal FLAG tag	This study
pET28a-PSPTO5438	IPTG inducible expression of PSPTO5438 with an N-terminal 6×His tag	This study
pET28a-PSPTO5438-Imm	IPTG inducible expression of PSPTO5438 and its immunity with an N-terminal 6×His tag to PSPTO5438	This study
pET28a-PSPTO5438D1385A-Imm	IPTG inducible expression of PSPTO5438D1385A and its immunity with an N-terminal 6×His tag to PSPTO5438	This study
pET28a-PSPTO5438D1407A-Imm	IPTG inducible expression of PSPTO5438D1407A and its immunity with an N-terminal 6×His tag to PSPTO5438	This study
pET28a-PSPTO5438E412A-imm	IPTG inducible expression of PSPTO5438E412A and its immunity with an N-terminal 6×His tag to PSPTO5438	This study
pET28a-PSPTO5438E413A-imm	IPTG inducible expression of PSPTO5438E413A and its immunity with an N-terminal 6×His tag to PSPTO5438	This study
pETDuet1-His-TseIHFH-AAA	IPTG inducible expression of TseIHFH-AAA with an N-terminal 6×His tag	This study
pET28a-His-TseIHFH-AAA -His	IPTG inducible expression of TseIHFH-AAA with an N-terminal and a C-terminal 6×His tag	This study
pETDuet1-His-TseIE428A HFH-AAA	IPTG inducible expression of TseIE428A HFH-AAA with an N-terminal 6×His tag	This study
pETDuet1-His-TseIE429A HFH-AAA	IPTG inducible expression of TseIE429A HFH-AAA with an N-terminal 6×His tag	This study
pETDuet1-His-TseID435A HFH-AAA	IPTG inducible expression of TseID435A HFH-AAA with an N-terminal 6×His tag	This study
pETDuet1-His-TseIEED-AAA HFH-AAA	IPTG inducible expression of TseIEED-AAA HFH-AAA with an N-terminal 6×His tag	This study
pET22b-VP1517-His	IPTG inducible expression of VP1517 with a C-terminal 6×His tag	This study
pET22b-VP1517H1354A-His	IPTG inducible expression of VP1517H1354A with a C-terminal 6×His tag	This study
pET22b-VP1517WHH-AAA-His	IPTG inducible expression of VP1517WHH-AAA with a C-terminal 6×His tag	This study
pET22b-VP1517D1105A H1354A-His	IPTG inducible expression of VP1517 D1105A H1354A with a C-terminal 6×His tag	This study
pETDuet1-His-TseIC H1497A	IPTG inducible expression of TseIC H1497A with an N-terminal 6×His tag	This study
pETDuet1-His-TseIN	IPTG inducible expression of TseIN with an N-terminal 6×His tag	This study
pETDuet1-His-TseIM	IPTG inducible expression of TseIM with an N-terminal 6×His tag	This study
pET22b-V52 Hcp-His	IPTG inducible expression of V52 Hcp with a C-terminal 6×His tag	This study
pET22b-SSU Hcp-His	IPTG inducible expression of SSU Hcp with a C-terminal 6×His tag	This study
Supplementary References
1	Philippe, N., Alcaraz, J.-P., Coursange, E., Geiselmann, J. & Schneider, D. Improvement of pCVD442, a suicide plasmid for gene allele exchange in bacteria. Plasmid 51, 246–255 (2004).
2	Guzman, L. M., Belin, D., Carson, M. J. & Beckwith, J. Tight regulation, modulation, and high-level expression by vectors containing the arabinose PBAD promoter. J. Bacteriol. 177, 4121–4130 (1995).
