# Supplementary material for: Intramolecular chaperone-mediated secretion of an Rhs effector toxin by a type VI secretion system
Source: Nat Commun. 2020 Apr 20;11:1865. doi: 10.1038/s41467-020-15774-z (PMC7170923; doi:10.1038/s41467-020-15774-z)
Supplement: Supplementary file 8 — Supplementary Data 5 [file 41467_2020_15774_MOESM8_ESM.xlsx]

## Sheet: Sheet1
Primer	Sequence (5’-3’)	Description
pDS132-hifi-f	cgatcctttttaacccatcac	Forward primer to amplify pDS132 vector
pDS132-hifi-r	cttctagaggtaccgcatgc	Reverse primer to amplify pDS132 vector
pDS132-f	TGTTGCATGGGCATAAAGTTGC	Forward confirmation primer of pDS132 vector
pDS132-r	ACGGCTGACATGGGAATTCC	Reverse confirmation primer of pDS132 vector
tseIc-tsiI-ko1	aaaaggatcgatcctctagaCAATCGACTGACGGTACGCT	Forward primer to amplify SSU tseI for constructing In-frame deletion of tseIctsiI
tseIc-tsiI-ko2	gaactccagcgtggaattttgacggcactgaggcgatctg	Reverse primer to amplify SSU tseI for constructing In-frame deletion of tseIctsiI
tseIc-tsiI-ko3	cagatcgcctcagtgccgtcaaaattccacgctggagttc	Forward primer to amplify the downstream of SSU tsiI for constructing In-frame deletion of tseIctsiI
tseIc-tsiI-ko4	tcgcatgcggtacctctagaCCAGTTGATAGCTGGCCTCC	Reverse primer to amplify the downstream of SSU tsiI for constructing In-frame deletion of tseIctsiI
tseIc-tsiI-ko5	GTTCGCCGTTCCTGCATTTT	Forward confirmation primer of In-frame deletion of tseIctsiI
tseIc-tsiI-ko6	CATTCGCATGATCCCGCTTG	Reverse confirmation primer of In-frame deletion of tseIctsiI
tseI-ko1	gtgatgggttaaaaaggatcgTATCAAGGTCGATGGCGGTG	Forward primer to amplify the upstream of SSU tseI for constructing In-frame deletion of tseI
tseI-ko2	tgcttgtacttgccgggaagatcggcgatcacttcgttgaagac	Reverse primer to amplify the upstream of SSU tseI for constructing In-frame deletion of tseI
tseI-ko3	cttcccggcaagtacaagcagtatccag	Forward primer to amplify the downstream of SSU tseI for constructing In-frame deletion of tseI
tseI-ko4	gcatgcggtacctctagaagACGTCATGCCACTCACTCAG	Reverse primer to amplify the downstream of SSU tseI for constructing In-frame deletion of tseI
tseI-ko5	CGCTGACAGTGGATACCTCC	Forward confirmation primer of In-frame deletion of tseI
tseI-ko6	ACAGATTTACCGAGCACCCG	Reverse confirmation primer of In-frame deletion of tseI
tseI-toxicity-mu1	gtgatgggttaaaaaggatcgATCGCCACTTCGAGTACGAC	Forward primer to amplify SSU tseI for constructing chromosomal non-toxic mutants of tseI
tseI-toxicity-mu4	gcatgcggtacctctagaagTCGCCATTCCCATCATCAGT	Reverse primer to amplify the downstream of SSU tseI for constructing chromosomal non-toxic mutants of tseI
tseI-HFH-AAA-fd	gaggccctgctgctgctggtgctgatgatagtaaaggttc	Forward primer to mutate tseIH1507 F1508 H15097 to A
tseI-HFH-AAA-rv	tatcatcagcaccagcagcagcagggcctcgaccaaactt	Reverse primer to mutate tseIH1507 F1508 H15097 to A
tseI-HFH-AAA-confirm-f	gaggccctgctgctgct	Forward confirmation primer of chromosomal mutant tseIH1507A F1508A H15097A
tseI-H1497A-fd	aaatacatcgtgttagcagatgatgacaagtttggtcga	Forward primer to mutate tseIH1497 to A
tseI-H1497A-rv	acttgtcatcatctgctaacacgatgtattttttgcttcc	Reverse primer to mutate tseIH1497 to A
tseI-H1497A-confirm-r	gaccaaacttgtcatcatctgcta	Reverse confirmation primer of chromosomal mutant tseIH1497A
tseI-Cterm-mu1	gtgatgggttaaaaaggatcgatggctatgacagaacgggca	Forward primer to amplify SSU tseI for constructing chromosomal C-terminal cleavage-deficient mutants of tseI
tseI-Cterm-mu4	gcatgcggtacctctagaaggcctagcgtctcttcacgatc	Reverse primer to amplify the downstream of SSU tseI for constructing chromosomal C-terminal cleavage-deficient mutants of tseI
tseI-Cterm-confirm-r	cgaggtacttttctgcttcatatag	Reverse confirmation primer of chromosomal C-terminal cleavage-deficient mutants of tseI
tseI-D1407A-fd	cgggtagatttatcacccccgccccgataggcttggccgg	Forward primer to mutate tseID1407 to A
tseI-D1407A-rv	ccggccaagcctatcggggcgggggtgataaatctacccg	Reverse primer to mutate tseID1407 to A
tseI-D1429A-fd	Ctaacccgactggctgggtggctccactggggttaagtaa	Forward primer to mutate tseID1429 to A
tseI-D1429A-rv	Ttacttaaccccagtggagccacccagccagtcgggttag	Reverse primer to mutate tseID1429 to A
tseI-Nterm-mu1	gtgatgggttaaaaaggatcgaagagcgatctggataccttgttca	Forward primer to amplify SSU tseI for constructing chromosomal N-terminal cleavage-deficient mutants of tseI
tseI-Nterm-mu4	gcatgcggtacctctagaagtgtcgttgtaggcaaactcggttat	Reverse primer to amplify SSU tseI for constructing chromosomal N-terminal cleavage-deficient mutants of tseI
tseI-Nterm-confirm-r	gcgtaccgtcagtcgattgccgtag	Reverse confirmation primer of chromosomal N-terminal cleavage-deficient mutants of tseI
tseI-E428A-fd	atggtgacgggggctgagttgctggctctgcaagatg	Forward primer to mutate tseIE428 to A
tseI-E428A-rv	aactcagcccccgtcaccatggagaccgggcagttgttcttgcaggtgtt	Reverse primer to mutate tseIE428 to A
tseI-E429A-fd	atggtgacgggggaagctttgctggctctgcaagatggcgaact	Forward primer to mutate tseIE429 to A
tseI-E429A-rv	agcaaagcttcccccgtcaccatggagaccgggcagttgttcttgca	Reverse primer to mutate tseIE429 to A
tseI-D435A-fd	ctgcaagctggcgaactgccgggcctgcttccctttgtctt	Forward primer to mutate tseID435 to A
tseI-D435A-l-rv	ggcagttcgccagcttgcagagccagcaactcttcccccgtcaccatg	Reverse primer to mutate tseID435 to A
tseI-EED-fd	tgacgggggctgctttgctggctctgcaagctggcgaactgccgggcctgctt	Forward primer to mutate tseIE428 E429 D435 to A
tseI-EED-rv	cagcaaagcagcccccgtcaccatggagaccgggcagtt	Reverse primer to mutate tseIE428 E429 D435 to A
vgrG1-ko1	gagatctagaTGCTAACGGATTCGGTCGAG	Forward primer to amplify the upstream of SSU vgrG1 for constructing In-frame deletion of vgrG1
vgrG1-ko2	tcacagccaccctccttgcatgtgctgtctgccatcgttg	Reverse primer to amplify the upstream of SSU vgrG1 for constructing In-frame deletion of vgrG1
vgrG1-ko3	caacgatggcagacagcacatgcaaggagggtggctgtga	Forward primer to amplify the downstream of SSU vgrG1 for constructing In-frame deletion of vgrG1
vgrG1-ko4	gagatctagaAGCATGTCGCCCAGAAAGAA	Reverse primer to amplify the downstream of SSU vgrG1 for constructing In-frame deletion of vgrG1
vgrG1-ko5	GCAACTTGTTGCGTTATTGCG	Forward confirmation primer of In-frame deletion of vgrG1
vgrG1-ko6	TCTTGCTACTGGACGATGCC	Reverse confirmation primer of In-frame deletion of vgrG1
tecI-ko1	atatctagaTGAAACTGCAATTCCCGTGG	Forward primer to amplify the upstream of SSU tecI for constructing In-frame deletion of tecI
tecI-ko2	attgctcatgcttgaacctcgatctcaaatttcacagcca	Reverse primer to amplify the upstream of SSU tecI for constructing In-frame deletion of tecI
tecI-ko3	tggctgtgaaatttgagatcgaggttcaagcatgagcaat	Forward primer to amplify the downstream of SSU tecI for constructing In-frame deletion of tecI
tecI-ko4	atatctagACTGTTCTTGGCCATGGAGG	Reverse primer to amplify the downstream of SSU tecI for constructing In-frame deletion of tecI
tecI-ko5	TTTACTGCGACGAACATGGC	Forward confirmation primer of In-frame deletion of tecI
tecI-ko6	CGACCAACTTGAGATCCGCT	Reverse confirmation primer of In-frame deletion of tecI
pCH363-f	GGAATTGTGAGCGGATAACA	Forward confirmation primer of pCH363 vector
pCH363-r	cgattttccacaacaagtcg	Reverse confirmation primer of pCH363 vector
pKNT25-f	GCGGATAACAATTTCACACAGG	Forward confirmation primer of pKNT25 vector
pKNT25-r	GTTTGCGTAACCAGCCTGAT	Reverse confirmation primer of pKNT25 vector
tseI-pCH/KNT-XbaI-f	gactctagagagcaatgccggccaggccgtcttcaacgaagt	Forward primer to amplify SSU tseI
tseI-pCH/KNT-XbaI-r	ctcggtaccGCtttttttattttcccttttctgaagccaatttttatttcaggaaaatg	Reverse primer to amplify SSU tseI
vasH-pCH/KNT-XbaI-f	gactctagaGgagcaagccctcgca	Forward primer to amplify SSU vasH
vasH-pCH/KNT-EcoRI-r	gctgaattcgcgttcacctccagtttctggc	Reverse primer to amplify SSU vasH
tsiI-pCH/KNT -XbaI-f	gactctagaGaattctaggctcaagctctatatgaagc	Forward primer to amplify SSU tsiI
tsiI-pCH/KNT -KpnI-r	ctcggtaccacatataagtgatgaataaacactcatataagaagatg	Reverse primer to amplify SSU tsiI
tsiI-pBAD-KpnI-f	aaggtaccatgaattctaggctcaagctctatatgaagca	Forward primer to amplify SSU tsiI
tsiI-pBAD-SphI-r	aagcatgcacatataagtgatgaataaacactcatataagaagatga	Reverse primer to amplify SSU tsiI
tseI-pBAD-KpnI-f	aaGGTACCatgagcaatgccggccaggccgtct	Forward primer to amplify SSU tseI
tseI-pBAD-His-KpnI-f	aaggtaccatgcatcaccatcatcaccacatgagcaatgccggccaggccgtct	Forward primer to amplify SSU tseI and add N-terminal His tag
tseI-pBAD-SphI-r	aagcatgctttttttattttcccttttctgaagccaatttttatttcaggaaaatgccctggatactgcttgta	Reverse primer to amplify SSU tseI
tseI-N-pBAD-SphI-r	aaGCATGCgcagttgttcttgcaggtgttggcctccggt	Reverse primer to amplify the N-terminus of SSU tseI
tseI-M-pBAD-KpnI-f	aaggtaccatgccggtctccatggtgacgggggaagagtt	Forward primer to amplify the M-terminus of SSU tseI
tseI-M-pBAD-SphI-r	aaGCATGCtaaccccagtggatccacccagcc	Reverse primer to amplify the M-terminus of SSU tseI
tseI-C-pBAD-KpnI-f	aaGGTACCatgagtaatgtgccgggacagtgtcc	Forward primer to amplify the C-terminus of SSU tseI
tseI-pET-NdeI-f	ggcatatgatgagcaatgccggccaggccgtct	Forward primer to amplify SSU tseI
tseI-pET-HindIII-r	ggaagctttttttttattttcccttttctgaagccaatttttatttcaggaaaatgccctggatactgcttgta	Reverse primer to amplify SSU tseI
tseI-N-pET-HindIII-r	ggaagcttgcagttgttcttgcaggtgttggcctccggt	Reverse primer to amplify the N-terminus of SSU tseI
tseI-M-pET-NdeI-f	aaaCATATGccggtctccatggtgacgggggaagagttgctggc	Forward primer to amplify the M-terminus of SSU tseI
tseI-M-pET-HindIII-r	ggaagctttaaccccagtggatccacccagcc	Reverse primer to amplify the M-terminus of SSU tseI
tseI-C-pET-NdeI-f	aaCATATGagtaatgtgccgggacagtgtcc	Forward primer to amplify the C-terminus of SSU tseI
tseI-pET-flag-NdeI-f	GGAATTCcatatgGATTACAAGGACGACGATGACAAGagcaatgccggccaggccgtctt	Forward primer to amplify SSU tseI and add N-terminal Flag tag
V5-pET-NotI-r	ATAAGAATgcggccgcttatgttgaatcaagtccgagaagtggatttggaatt	Reverse primer to amplify V5 tag
VgrG1-pET-NotI-f	aagcggccgcaatggcagacagcacaggattaca	Forward primer to amplify SSU vgrG1
VgrG1-pET-KpnI-r	aaGGTACCtcaaatttcacagccaccctc	Reverse primer to amplify SSU vgrG1
TecI-pBAD-KpnI-f	aaGGTACCgtgaaatttgagatcacgccg	Forward primer to amplify SSU tecI
TecI-pBAD-SphI-r	aaGCATGCtcatgcttgaacctcattgatc	Reverse primer to amplify SSU tecI
PSPTO5438-pET-NheⅠ-f	CGgctagcatggatcgcgttgccgatatcga	Forward primer to amplify PSPTO5438
PSPTO5438imm-pET-XhoI-r	CCGctcgagctatcgccagtgtatgattagcttgtctggac	Reverse primer to amplify the immunity of PSPTO5438
PSPTO5438-pET-XhoI-r	CCGctcgagctattcattaattttaggtagtgtgtttagtccttttgga	Reverse primer to amplify PSPTO5438
PSPTO5438-E412A-fd	acaggggcagagctgctcaccctgaccgatgggcaactcgat	Forward primer to mutate PSPTO5438E412 to A
PSPTO5438-E412A-rv	tgagcagctctgcccctgtcaccattgaaaccgggcaaccgttgaca	Reverse primer to mutate PSPTO5438E412 to A
PSPTO5438-E413A-fd	gacaggggaagcactgctcaccctgaccgatgggcaactcgat	Forward primer to mutate PSPTO5438E413 to A
PSPTO5438-E413A-rv	tgagcagtgcttcccctgtcaccattgaaaccgggcaaccgttga	Reverse primer to mutate PSPTO5438E413 to A
PSPTO5438-D1385A-rv	cttgatcgggGccggggtcaaaaaccgtcca	Reverse primer to mutate PSPTO5438D1385 to A
PSPTO5438-D1385A-fd	tgaccccggCcccgatcaagctggcgggt	Forward primer to mutate PSPTO543 D1385 to A
PSPTO5438-D1407A-rv	ccccaacggaGccacccaccccgtcgggtt	Reverse primer to mutate PSPTO5438D1407 to A
PSPTO5438-D1407A-fd	gggtgggtggCtccgttggggttgagtggaga	Forward primer to mutate PSPTO543 D1407 to A
VP1517-pET-NheI-f	CGgctagcatgattcctcaatttgttatccctctcaccaac	Forward primer to amplify VP1517
VP1517-pET-BamHI-r	CGggatcctcatacgagctcttctggagacgagtaatttaa	Reverse primer to amplify VP1517
VP1517-pET-WHH-AAA-rv	accatcttgatgAGCAGCCGCaacatactttgatttgtcgtatttagttattttagctctcgc	Reverse primer to mutate VP1517W1328 H1329 H1330 to A
VP1517-pET-WHH-AAA-fd	tatgttGCGGCTGCTcatcaagatggtaaaactatgatgcttatacctaaaagtgt	Forward primer to mutate VP1517W1328 H1329 H1330 to A
VP1517-pET-H1354A-rv	agatctaccacctgtaGCagctacaccaccatttct	Reverse primer to mutate VP1517H1354 to A
VP1517-pET-H1354A-fd	ggtggtgtagctGCtacaggtggtagatctgtgata	Forward primer to mutate VP1517H1354 to A
VP1517-pET-D1105A-rv	agcaatagatatcgggGcttgttggataaaacgtcctagcttagggtc	Reverse primer to mutate VP1517D1105 to A
VP1517-pET-D1105A-fd	cgttttatccaacaagCcccgatatctattgctggtggcatt	Forward primer to mutate VP1517 D1105 to A
PA2684-pPSV-hifi-f	ggggatccAGGAGGAAACGATGAGCGGCCTACCGGTTTCCCATGT	Forward primer to amplify PA2684
PA2684-pPSV-Flag-hifi-r	atgcctgcaggtcgactctagaTCACTTGTCATCGTCGTCCTTGTAATCTTGCGGCGGACACTCCTCTT	Reverse primer to amplify PA2684 and add C-terminal Flag tag
PA2684-Tat-hifi-f	actgcggcgcaagcggcgAGCGGCCTACCGGTTTCCCATGT	Forward primer to amplify PA2684
pPSV-hifi-f	tctagagtcgacctgcaggcat	Forward primer to amplify pPSV37 vector
pPSV-hifi-r	CGTTTCCTCCTggatccccgggtaccgagctcgaatt	Reverse primer to amplify pPSV37 vector
Tat-pPSV-hifi-f	ggggatccAGGAGGAAACGATGaacaataacgatctctttcaggcat	Forward primer to amplify twin-arginine signal
Tat-hifi-r	cgccgcttgcgccgcagt	Reverse primer to amplify twin-arginine signal
pPSV-f	gtgtggaattgtgagcggat	Forward confirmation primer of pPSV37 vector
pPSV-r	tgttgggaagggcgatcaaa	Reverse confirmation primer of pPSV37 vector
Hcp-pET-NdeI-f	GGAATTCCATATGatgccaactccatgtta	Forward primer to amplify V52 and SSU hcp
SSU Hcp-His-pET-HindIII-r	CCCaagcttttagtggtgatgatggtgatgggcctcgatcggtgcgcgccagtcat	Reverse primer to amplify SSU hcp and add C-terminal His tag
V52 Hcp-His-pET-HindIII-r	CCCAAGCTTttagtggtgatgatggtgatgcgcttcgattggcttac	Reverse primer to amplify V52 hcp and add C-terminal His tag
pBAD-f	agtccacattgattatttgcacgg	Forward confirmation primer of pBAD vector
pBAD-r	TTCACTTCTGAGTTCGGCATGG	Reverse confirmation primer of pBAD vector
pET-f	CACGATGCGTCCGGCGTAGAGG	Forward confirmation primer of pET vector
pET-r	GGTTATGCTAGTTATTGCTCAGCGGT	Reverse confirmation primer of pET vector
