# Supplementary material for: Intramolecular chaperone-mediated secretion of an Rhs effector toxin by a type VI secretion system
Source: Nat Commun. 2020 Apr 20;11:1865. doi: 10.1038/s41467-020-15774-z (PMC7170923; doi:10.1038/s41467-020-15774-z)
Supplement: Supplementary file 10 — Source Data [file 41467_2020_15774_MOESM10_ESM.xlsx]

## Sheet: Figure1B
Prey	Killer	Log10 c.f.u			AVE	SD	P-value
		Rep1	Rep2	Rep3
△tseIctsiI p	WT	4.30103	4.17609	4	4.15904	0.123485
	△vasK	7.54407	7.67669	7.85278	7.69118	0.126449	9.32578e-06
△tseIctsiI pTseI	WT	7.45864	7.60206	7.66511	7.57527	0.086395	5.64451e-06
	△vasK	7.67669	7.61542	7.68797	7.66003	0.0318762	2.62965e-06

## Sheet: Figure 1D
Prey	Killer	Log10 c.f.u			AVE	SD	P-value
		Rep1	Rep2	Rep3
△tseIctsiI	WT	3.57403	4.69897	3.87506	4.04935	0.475503
	∆vasK	7.61542	7.51188	7.82119	7.6495	0.12855	0.000494392
	H1497A	7.52827	7.74036	7.66511	7.64458	0.0877933	0.000462565
	HFH-AAA	7.62839	7.58827	7.60206	7.60624	0.0166424	0.000452918
	∆tseI	7.30103	7.09691	7.17609	7.19134	0.0840267	0.000774738

## Sheet: Figure 3A
Prey	Killer		Log10 c.f.u						AVE	SD	P-value
			Rep1	Rep2	Rep3	Rep4	Rep5	Rep6
△tseIctsiI	∆tseI	pTseI	4.99454	4.91645	4.58827	3.58827	3.96023	4.09255	4.35672	0.514981
		pD1407A	7.37566	7.30103	7.58827				7.42166	0.121692	4.36935e-05
		pD1429A	7.35218	7.17609	7				7.17609	0.143778	7.75596e-05
		pE429A	6.8451	6.69897	6.87506				6.80638	0.0769266	0.000173508
	∆vasK	pTseI	7.65321	7.51188	7.52827	7.67669	7.54407	7.69897	7.60218	0.075848	7.04856e-08
		pD1407A	7.57403	7.67669	7.60206				7.61759	0.0433274	2.6948e-05
		pD1429A	7.72016	7.57403	7.54407				7.61275	0.0769266	2.78958e-05
		pE429A	7.91645	7.67669	7.54407				7.71241	0.154109	2.54804e-05

## Sheet: Figure 3B
Prey	Killer	Log10 c.f.u			AVE	SD	P-value
		Rep1	Rep2	Rep3
△tseIctsiI	WT	5.15381	5.1383	5.16879	5.15364	0.0124479
	∆vasK	7.72016	7.43933	7.54407	7.56785	0.115874	8.08224e-06
	∆tseI	6.87506	6.87506	6.69897	6.81636	0.0830102	9.6598e-06
	D1407A	7.05115	7.75012	7.35218	7.38449	0.286266	0.000386739
	D1429A	7.07918	7.55931	7.57403	7.40417	0.229883	0.000158678
	E428A	7.62839	7.54407	7.69897	7.62381	0.0633213	6.97154e-07
	E429A	7.08814	7.65321	7	7.24712	0.289399	0.000516405

## Sheet: Figure 3F
Percentage of Survival (induction/repression)
	WT	HFH-AAA	D1407A	E429A
Rep1	0.0416667	89.4737	1.875	0.119048
Rep2	0.0416667	94.4444	4.28571	0.170455
Rep3	0.00416667	75	3.75	0.116667
Rep4	0.005	92.8571	2	0.15
Rep5	0.00454545	41.1765	0.428571	0.1
Rep6	0.00833333	93.3333	0.666667	0.295455
Plasmid	Percentage of Survival (induction/repression)						AVE	SD	P-value
	Rep1	Rep2	Rep3	Rep4	Rep5	Rep6
WT	0.0416667	0.0416667	0.00416667	0.005	0.00454545	0.00833333	0.0175631	0.0170973
HFH-AAA	89.4737	94.4444	75	92.8571	41.1765	93.3333	81.0475	19.0051	2.45807e-06
D1407A	1.875	4.28571	3.75	2	0.428571	0.666667	2.16766	1.4365	0.00740728
E429A	0.119048	0.170455	0.116667	0.15	0.1	0.295455	0.158604	0.0654477	0.000891193

## Sheet: Figure 4B
Prey	Killer	Log10 c.f.u			AVE	SD	P-value
		Rep1	Rep2	Rep3
△tseIctsiI	WT	3.80448	3.67669	3.47712	3.65277	0.134711
	△vasK	7.37566	7.24304	7.17609	7.26493	0.0829327	5.48263e-06
	△vgrG1	7.41913	7.70969	7.39794	7.50892	0.142231	9.90557e-06
	△tecI	7.37566	7.66511	7.17609	7.40562	0.200763	2.54839e-05

## Sheet: Figure 4I
Prey	Killer	Log10 c.f.u			AVE	SD	P-value
		Rep1	Rep2	Rep3
△tseIctsiI	WT-pBAD	3.43933	4.62839	4.37566	4.1478	0.511473
	△tseI-pBAD	7.09691	6.80448	7.17609	7.02583	0.159819	0.00161186
	△tseI-pTseI	5.87506	4.92942	4.87506	5.22651	0.459129	0.0906568
	△tseI-pMC	6.76901	6.54407	6.69897	6.67068	0.0939845	0.00236319
	△tseI-pC	7.47712	7.60206	7.62839	7.56919	0.0659838	0.00071897

## Sheet: Supplementary Figure 2B
Prey	Killer	Log10 c.f.u			AVE	SD	P-value
		Rep1	Rep2	Rep3
△tseIctsiI	WT	8.67669	8.77815	8.57403	8.67629	0.0833321
	∆vasK	8.51188	8.35218	8.35218	8.40542	0.0752837	0.0269999
	H1497A	8.39794	8.47712	8.30103	8.39203	0.0720103	0.0217691
	HFH-AAA	8.39794	8.30103	8.17609	8.29169	0.09081	0.011573
	∆tseI	8.60206	8.39794	8.17609	8.39203	0.173951	0.105518

## Sheet: Supplementary Figure 6B
Prey	Killer		Log10 c.f.u						AVE	SD	P-value
			Rep1	Rep2	Rep3	Rep4	Rep5	Rep6
△tseIctsiI	∆tseI	pTseI	6.39794	6.24304	6.49485	7.04139	6.43933	7.17609	6.63211	0.347765
		pD1407A	6.39794	6.43933	6.54407				6.46045	0.0614964	0.478731
		pD1429A	6.35218	6.51188	6.43933				6.43447	0.0652883	0.417972
		pE429A	8.09691	7.51188	7.69897				7.76925	0.243952	0.00288499
	∆vasK	pTseI	6.17609	6.57403	6.57403	6.30103	6.60206	7.30103	6.58805	0.356141	0.847064
		pD1407A	6.39794	6.60206	6.09691				6.36564	0.207488	0.316605
		pD1429A	6.30103	6.30103	6.24304				6.2817	0.0273377	0.168234
		pE429A	6.57403	6.30103	6.54407				6.47304	0.122245	0.519521

## Sheet: Supplementary Figure 6C
Prey	Killer	Log10 c.f.u			AVE	SD	P-value
		Rep1	Rep2	Rep3
△tseIctsiI	WT	8.92942	8.35218	8.8451	8.7089	0.254575
	∆vasK	8.92942	8.79588	8.91645	8.88058	0.0601284	0.405843
	∆tseI	9.01072	8.60206	8.8293	8.81403	0.167186	0.650989
	D1407A	8.74036	8.8893	8.989	8.87289	0.102169	0.445468
	D1429A	8.96614	8.90309	8.92942	8.93288	0.0258571	0.283445
	E428A	8.87506	8.79588	9	8.89031	0.0840267	0.392758
	E429A	8.86034	8.95424	8.86034	8.89164	0.044267	0.373839

[truncated: 5 more sheets: Supplementary Figure 6D, Supplementary Figure 6E, Supplementary Figure 7A, Supplementary Figure 7B, Supplementary Figure 7D]
